# Supplementary material for: Modified Si-Miao Pill for Rheumatoid Arthritis: A Systematic Review and Meta-Analysis
Source: Evid Based Complement Alternat Med. 2020 May 21;2020:7672152. doi: 10.1155/2020/7672152 (PMC7261325; doi:10.1155/2020/7672152)
Supplement: Supplementary Materials — Appendix 1: Checklist. Appendix 2: Figure 1: Egger's publication bias in the included trails. A: erythrocyte sedimentation; B: C-reactive protein; C: rheumatoid factors; D: effective rate; E: morning stiffness time; F: swollen joint count; G: tender joint count; H: adverse events. Appendix 3: Figure 2: Sensitivity analysis of ESR (A), CRP (B), RF (C), morning stiffness time (D), and swollen joint count (E). Note: ESR: erythrocyte sedimentation rate; CRP: C-reactive protein; RF: rheumatoid factors. [file 7672152.f1.zip]

Archive with 14 entries (14 files):
- 7672152.f1/mat.7672152.v3.doc
- 7672152.f1/supplementary materials Fig 1A_ECAM_3077396.eps
- 7672152.f1/supplementary materials Fig 1B_ECAM_3077397.eps
- 7672152.f1/supplementary materials Fig 1C_ECAM_3077398.eps
- 7672152.f1/supplementary materials Fig 1D_ECAM_3077399.eps
- 7672152.f1/supplementary materials Fig 1E_ECAM_3077400.eps
- 7672152.f1/supplementary materials Fig 1F_ECAM_3077401.eps
- 7672152.f1/supplementary materials Fig 1G_ECAM_3077402.eps
- 7672152.f1/supplementary materials Fig 1H_ECAM_3077403.eps
- 7672152.f1/supplementary materials Fig 2A_ECAM_3077404.eps
- 7672152.f1/supplementary materials Fig 2B_ECAM_3077405.eps
- 7672152.f1/supplementary materials Fig 2C_ECAM_3077406.eps
- 7672152.f1/supplementary materials Fig 2D_ECAM_3077407.eps
- 7672152.f1/supplementary materials Fig 2E_ECAM_3077408.eps
